# Supplementary material for: Red Rice Seed Coat Targeting SPHK2 Ameliorated Alcoholic Liver Disease via Restored Intestinal Barrier and Improved Gut Microbiota in Mice
Source: Nutrients. 2023 Sep 27;15(19):4176. doi: 10.3390/nu15194176 (PMC10574211; doi:10.3390/nu15194176)
Supplement: Supplementary file 1 [file nutrients-15-04176-s001.zip]

Archive with 1 entries (1 files):
- nutrients-2618389-supplementary.pdf
